# Supplementary material for: Emergence and Spread of Enterobacterales with Multiple Carbapenemases after COVID-19 Pandemic
Source: Pathogens. 2023 May 3;12(5):677. doi: 10.3390/pathogens12050677 (PMC10223518; doi:10.3390/pathogens12050677)
Supplement: Supplementary file 1 [file pathogens-12-00677-s001.zip]

Archive with 1 entries (1 files):
- pathogens-2275986-supplementary.docx
